# Supplementary material for: Lab-on-chip microscope platform for electro-manipulation of a dense microtubules network
Source: Sci Rep. 2022 Feb 14;12:2462. doi: 10.1038/s41598-022-06255-y (PMC8844285; doi:10.1038/s41598-022-06255-y)
Supplement: Supplementary file 8 — Supplementary Tables. [file 41598_2022_6255_MOESM8_ESM.xlsx]

## Sheet: Debye_length
Avogadro's constant	6.02e+23
temperature	298	K
elementary charge	1.60218e-19	C
Boltzman constant	1.38066e-23	m2 kg s-2 K-1		J/K
permittivity of vacuum	8.85e-12	F/m
relative permittivity of water	78	-
charge of the ions	1	e
charge of the source	1.60218e-19	C
ionic concentration
ionic charge
conductivity	1.188	dS/m
	0.16	conductivity to ionic strength conversion coefficient					from Simón, M., and I. Garcı́a. “Physico-Chemical Properties of the Soil-Saturation Extracts: Estimation from Electrical Conductivity.” Geoderma 90, no. 1–2 (June 1999): 99–109. https://doi.org/10.1016/S0016-7061(98)00098-6.
ionic strength	0.19008	mol/L	from conductivity: I (mol/L) = 0.16 conductivity (dS/m)
ionic strength	190.08	mol/m3
							A1907 experimental conductivity of BRB6
							0.1188	S/m
Debye length-numerator	2.84014e-30	numerator					0.001188	S/cm
Debye length-denominator	5.87467e-12	denominator					1188	uS/cm
Debye length	6.9531e-10	m
Debye length	6.9531e-10	m					1.188	dS/m
Debye length	0.69531	nm
							I (mol/L) = 0.16 conductivity (dS/m)

## Sheet: detachment force
effective charge per tubulin dimer	23	e
elementary charge	1.60218e-19	C
N of protofilaments in MT	13
linear charge density for MT	4.79051e-17	C per	8e-09
linear charge density for MT	5.98813e-09	C per	m
breaking force of single antibody	5e-11	N			from Allen et al. 1997
electric field strength	17.5	kV/cm		From A1907 Fig 1e: 300V -> 2.5 MV/m
electric field strength	1.75	MV/m			210 V -> 1.75 MV/m
electric field strength	1750000	V/m
linear antibody density	1.67668	per	8 nm of MT
	209.585	per	1 um of MT
MT width	2.5e-08	m
MT projection surface	2.5e-14	m2	per	1e-06	m	length
MT projection surface	0.025	um2
antibody surface density	6400		per	1	um2
number of MT-connected antibodies	160		per	1	um of MT
number of MT-connected antibodies	1.28		per	8	nm of MT (1 MT ring)
number of MT-connected antibodies	1600		per	10	um of MT
